# Supplementary material for: PTX-3 Secreted by Intra-Articular-Injected SMUP-Cells Reduces Pain in an Osteoarthritis Rat Model
Source: Cells. 2021 Sep 14;10(9):2420. doi: 10.3390/cells10092420 (PMC8466059; doi:10.3390/cells10092420)
Supplement: Supplementary file 1 [file cells-10-02420-s001.zip]

Archive with 1 entries (1 files):
- cells-1353521-supplementary.pdf
